# Supplementary material for: Genome-Wide Profiling of Alternative Splicing and Gene Fusion during Rice Black-Streaked Dwarf Virus Stress in Maize (Zea mays L.)
Source: Genes (Basel). 2022 Mar 2;13(3):456. doi: 10.3390/genes13030456 (PMC8955601; doi:10.3390/genes13030456)
Supplement: Supplementary file 1 [file genes-13-00456-s001.zip]

Archive with 1 entries (1 files):
- Supplementary Material Presentation/Table S1--S5.xlsx
