# Supplementary material for: Genome-Wide Profiling of Alternative Splicing and Gene Fusion during Rice Black-Streaked Dwarf Virus Stress in Maize (Zea mays L.)
Source: Genes (Basel). 2022 Mar 2;13(3):456. doi: 10.3390/genes13030456 (PMC8955601; doi:10.3390/genes13030456)
Supplement: Supplementary file 1 [file genes-13-00456-s001.zip › Supplementary Material Presentation/Table S1--S5.xlsx]

## Sheet: Table S1
Table S1 Primers used in experimental validation of stress responsive AS and DEGs
Primers	Sequences (5'-3')	approach of validation
GRMAM2G438622-F	ATCTTGGATAACGGAGGGAA	Validation of AS events
GRMAM2G438622-R	GACATCACGCATCACAGAACTA	Validation of AS events
GRMAM2G029912-F	CACGTCCTCCTCTTCGACTG	Validation of AS events
GRMAM2G029912-R	TACGAACTGGTGGAAGTGCG	Validation of AS events
GRMZM2G008607-F	TGCTTGTCGTTCTCCACTCC	Validation of AS events
GRMZM2G008607-R	GCAGGCCTTTCAGAATCCCT	Validation of AS events
GRMZM2G043493-F	CGCCTGTGGTTTGGTTTGTG	Validation of AS events
GRMZM2G043493-R	AGCAGCGGCTCTGTTTCATC	Validation of AS events
GRMZM2G059392-F	GCCCACCTACCCAAAACGAC	Validation of AS events
GRMZM2G059392-R	CTGCGAGCAAGACAAATCCA	Validation of AS events
GRMZM2G144782-F	TGGGGGCTATAAAACGGAGC	Validation of AS events
GRMZM2G144782-R	CTCCCGGGTGTTGTACGAG	Validation of AS events
GRMAM2G438622-F	AACATTTGCATATTTTGG	Validation of gene expression
GRMAM2G438622-R	TTCTTTAGGGCTTTCTCG	Validation of gene expression
GRMAM2G029912-F	CACCACAGGGAGAAGGAC	Validation of gene expression
GRMAM2G029912-R	GAACCACTGGAGGAGCAT	Validation of gene expression
GRMZM2G008607-F	GCTTGTCGTTCTCCACTC	Validation of gene expression
GRMZM2G008607-R	AAATAAATCAGCACCCTT	Validation of gene expression
GRMZM2G043493-F	CCTGTGGTTTGGTTTGTG	Validation of gene expression
GRMZM2G043493-R	AGGATGATGCCTTGTGTC	Validation of gene expression
GRMZM2G059392-F	CGCCCACCTACCCAAAAC	Validation of gene expression
GRMZM2G059392-R	CGCTGCCGCAGTACACGC	Validation of gene expression
GRMZM2G144782-F	AACTATCCTATCGCAACA	Validation of gene expression
GRMZM2G144782-R	CTCCGAATCCATCTCAAC	Validation of gene expression
GAPDH-F	CATCACCACGGACTACAT	Validation of gene expression
GAPDH-R	GACTCCACGACATACTCA	Validation of gene expression

## Sheet: Table S2
Table S2 Introduction of twelve DSGs which contain three or four AS modes
GeneSymbol	point-in-time	AS mode	AS_Event_ID	exonStart_0base	exonEnd	upstreamES	upstreamEE	downstreamES	downstreamEE	AS_Event_ID	chr	strand
GRMZM2G144782	3.0 DAI	A3SS	714	235547509	235547636	235547548	235547636	235547070	235547418	714	chr1	+
	1.5 DAI	RI	871	235547548	235547780	235547548	235547636	235547720	235547780	871	chr1	+
	1.5 DAI	SE	1812	235547548	235547780	235547070	235547418	235548838	235548871	1812	chr1	+
GRMZM2G059392	3.0 DAI	MXE	27	221625351	221625382	221625875	221625973	221624949	221625049	27	chr3	-
	1.5 DAI	RI	315	221624777	221625049	221624777	221624848	221624949	221625049	315	chr3	-
	3.0 DAI	RI	321	221624777	221625049	221624777	221624848	221624949	221625049	321	chr3	-
	3.0 DAI	SE	727	221625875	221625973	221625351	221625382	221626478	221626947	727	chr3	-
GRMZM2G065908	1.5 DAI	A3SS	392	72603814	72603936	72603814	72603921	72604015	72604105	392	chr4	-
	1.5 DAI	RI	476	72600146	72601668	72600146	72600749	72600852	72601668	476	chr4	-
	3.0 DAI	SE	1150	72602387	72602442	72600146	72600749	72603814	72603936	1150	chr4	-
GRMZM2G117614	1.5 DAI	A3SS	1154	192131721	192131858	192131748	192131858	192131485	192131640	1154	chr4	+
	3.0 DAI	A3SS	1157	192131721	192131858	192131748	192131858	192131485	192131640	1157	chr4	+
	3.0 DAI	RI	1409	192128275	192130234	192128275	192128637	192130117	192130234	1409	chr4	+
	3.0 DAI	SE	3259	192129919	192130012	192128275	192128637	192130117	192130234	3259	chr4	+
GRMZM2G133660	1.5 DAI	A5SS	266	240702684	240704333	240702684	240702833	240705938	240706018	266	chr4	+
	3.0 DAI	A5SS	265	240702684	240704333	240702684	240702833	240705938	240706018	265	chr4	+
	3.0 DAI	RI	621	240702684	240706018	240702684	240702833	240705938	240706018	621	chr4	+
	3.0 DAI	RI	622	240702684	240706018	240702684	240704333	240705938	240706018	622	chr4	+
	1.5 DAI	SE	1288	240703409	240703555	240702684	240702833	240705938	240706018	1288	chr4	+
	1.5 DAI	SE	1289	240703412	240703555	240702684	240702833	240705938	240706018	1289	chr4	+
	1.5 DAI	RI	622	240702684	240706018	240702684	240702833	240705938	240706018	622	chr4	+
GRMZM2G005260	3.0 DAI	A3SS	1476	38175550	38176081	38175674	38176081	38175350	38175446	1476	chr5	+
	3.0 DAI	RI	1824	38175550	38176081	38175550	38175571	38175674	38176081	1824	chr5	+
	1.5 DAI	SE	3734	38175550	38175571	38175350	38175446	38175674	38175987	3734	chr5	+
	3.0 DAI	SE	4245	38175550	38175571	38175350	38175446	38175674	38175987	4245	chr5	+
GRMZM2G054378	1.5 DAI	A5SS	725	21914	21964	21920	21964	21741	21826	725	chr5	-
	3.0 DAI	MXE	133	21914	21964	22553	22633	21502	21601	133	chr5	-
	3.0 DAI	MXE	134	21920	21964	22553	22633	21502	21601	134	chr5	-
	1.5 DAI	SE	3559	21741	21826	21502	21601	21914	21964	3559	chr5	-
GRMZM5G823318	1.5 DAI	A3SS	1209	21366639	21370241	21366639	21369769	21370412	21370672	1209	chr5	-
	1.5 DAI	RI	1469	21366639	21370672	21366639	21370241	21370412	21370672	1469	chr5	-
	3.0 DAI	RI	1475	21366639	21370672	21366639	21370241	21370412	21370672	1475	chr5	-
	1.5 DAI	SE	3014	21369838	21370241	21366639	21369769	21370412	21370672	3014	chr5	-
GRMZM2G035465	3.0 DAI	MXE	90	110339405	110339467	110339886	110339986	110338493	110338888	90	chr8	-
	1.5 DAI	RI	1239	110338493	110339986	110338493	110338888	110339886	110339986	1239	chr8	-
	3.0 DAI	RI	1247	110338493	110339986	110338493	110338888	110339886	110339986	1247	chr8	-
	3.0 DAI	SE	2904	110339405	110339467	110338493	110338888	110339886	110339986	2904	chr8	-
	3.0 DAI	SE	2907	110339405	110339497	110338493	110338888	110339886	110339986	2907	chr8	-
GRMZM2G079938	1.5 DAI	A3SS	972	62347474	62348141	62347474	62348015	62348226	62348314	972	chr8	-
	3.0 DAI	A3SS	974	62347474	62348141	62347474	62348015	62348226	62348314	974	chr8	-
	1.5 DAI	RI	1184	62347474	62348141	62347474	62348015	62348084	62348141	1184	chr8	-
	3.0 DAI	RI	1191	62347474	62348141	62347474	62348015	62348084	62348141	1191	chr8	-
	1.5 DAI	SE	2438	62349486	62349604	62348226	62348314	62349684	62349833	2438	chr8	-
GRMZM5G895554	1.5 DAI	A5SS	701	148216720	148218166	148216720	148217079	148220989	148221139	701	chr9	+
	1.5 DAI	RI	1674	148216720	148218166	148216720	148217079	148218025	148218166	1674	chr9	+
	3.0 DAI	RI	1681	148216720	148218166	148216720	148217079	148218025	148218166	1681	chr9	+
	1.5 DAI	SE	3452	148218025	148218166	148216720	148217079	148220989	148221139	3452	chr9	+
GRMZM2G438622	1.5 DAI	A3SS	803	171405539	171406908	171405539	171406289	171407119	171407285	803	chr5	-
	3.0 DAI	A3SS	802	171405539	171406908	171405539	171406289	171407119	171407285	802	chr5	-
	1.5 DAI	A5SS	413	171407016	171407285	171407119	171407285	171405539	171406289	413	chr5	-
	1.5 DAI	RI	970	171405539	171407285	171405539	171406289	171407016	171407285	970	chr5	-
	3.0 DAI	RI	979	171405539	171407285	171405539	171406289	171407119	171407285	979	chr5	-
	3.0 DAI	RI	978	171405539	171406908	171405539	171406289	171406852	171406908	978	chr5	-
	1.5 DAI	SE	2018	171406852	171406908	171405539	171406289	171407016	171407285	2018	chr5	-

## Sheet: Table S3
Table S3 Conjoint Analysis of DEGs and DSGs
Gene	logFC of expression		AS events					Location	Length	Number of exon	Number of intron	Gene function
	1.5d	3.0d	A3SS	A5SS	MXE	RI	SE
GRMZM2G047456		1.55**				1.5d and 3.0d		chromosome: 1	2666 bp	3	2	Peroxidase 73
GRMZM2G043493		-1.16**				1.5d	3.0d	chromosome: 1	1839 bp	5	4	uncharacterized LOC100216770
GRMZM5G838098		1.99**				1.5d and 3.0d		chromosome: 1	1433 bp	3	2	uncharacterized LOC100281912
GRMZM2G065214		-1.19**		1.5d and 3.0d				chromosome: 1	2943 bp	5	4	uncharacterized LOC100501564
GRMZM2G144782		1.80**	3.0d			1.5d	1.5d	chromosome: 1	3887 bp	10	9	CHY-type/CTCHY-type/RING-type Zinc finger protein
GRMZM2G008607		1.45**		1.5d and 3.0d			1.5d	chromosome: 1	13211 bp	9	8	uncharacterized LOC100276862
GRMZM2G354909		1.34**				1.5d and 3.0d		chromosome: 2	3944 bp	5	4	(+)-neomenthol dehydrogenase
GRMZM2G102183		3.88**				1.5d and 3.0d		chromosome: 2	2525 bp	5	4	malate synthase 1
GRMZM2G113512		1.55**	1.5d and 3.0d					chromosome: 2	5763 bp	9	8	putative protein kinase superfamily protein
GRMZM2G011523		2.64**				1.5d and 3.0d		chromosome: 3	696 bp	2	1	Bowman-Birk type wound-induced proteinase inhibitor WIP1
GRMZM2G037452		1.64**				1.5d and 3.0d		chromosome: 3	826 bp	3	2	uncharacterized LOC100275328
GRMZM2G059392		-1.14**			3.0d	1.5d and 3.0d	3.0d	chromosome: 3	3831 bp	6	5	carboxy-lyase
GRMZM2G117989		1.45**				1.5d and 3.0d		chromosome: 4	1026 bp	3	2	barwin-like
GRMZM2G058447		-1.14**				1.5d and 3.0d		chromosome: 4	5900 bp	8	7	uncharacterized LOC100501535
GRMZM2G028325		-2.00**				1.5d and 3.0d		chromosome: 5	3509 bp	5	4	NOD26-like membrane integral protein ZmNIP2-1
GRMZM2G060837	-1.34**					1.5d and 3.0d		chromosome: 5	2292 bp	4	3	putative xyloglucan endotransglucosylase/hydrolase protein 30
GRMZM2G004207		1.67**				1.5d and 3.0d		chromosome: 7	2909 bp	4	3	serine/threonine-protein kinase
GRMZM2G029912	1.59**	1.32**					1.5d and 3.0d	chromosome: 9	6402 bp	11	10	gl1 protein
GRMZM2G412986		1.79**	1.5d and 3.0d					chromosome: 9	6051 bp	5	4	uncharacterized LOC100273057
GRMZM2G152105		-1.13**	1.5d and 3.0d					chromosome: 9	5989 bp	13	12	uncharacterized LOC100383498
GRMZM2G376416		-1.20**				1.5d and 3.0d		chromosome: 9	2833 bp	11	10	uncharacterized LOC100501315
GRMZM2G451716		1.25**					1.5d and 3.0d	chromosome: 10	8287 bp	16	15	Protein MEI2-like 1
GRMZM2G028307		1.22**				1.5d and 3.0d		chromosome: 10	18453 bp	15	14	uncharacterized LOC100384721

## Sheet: Table S4
Table S4 Detailed introduction of fusion gene response to RBSDV in maize
Fusion Gene	Fusion ID	Splice Pattern	Fusion Junction Sequence	Group
GRMZM2G379053->GRMZM6G810942	FUS_349094_363318293(-+)	GT-AG	ACCTTGAAGCCTGGAAGTGAAGCTTTCTCCacttcatcaggctcccgaacatcaatcaat	3.0 DAI
GRMZM2G353024->GRMZM2G058595	FUS_11131046_1438629065(--)	AT-AC	GGTCGCCACCGCCTCGACGGCCCGGCGGATgtagccgcacttgggcaccatcaccgcctt	3.0 DAI
GRMZM2G469697->GRMZM2G364285	FUS_63394780_63397853(++)	GT-AG	TGAAGCAACAACAATGAAACTACTGGAAAGttacggaagagtggatgagcttgtgtactt	3.0 DAI
GRMZM2G364285->GRMZM2G003979	FUS_63399813_63412954(+-)	GT-AG	CATGCGGAAGCTGTGGCACTTGCTTTGAAGgtggatttggaacttgcaaaggcagaagct	3.0 DAI
GRMZM2G420789->GRMZM2G339545	FUS_73650656_73656182(++)	GT-AG	TGGATGATGTTGGTGCAAAATGTGTGGAAGtgcacgctttaaataagcttccatattcta	3.0 DAI
GRMZM2G079298->GRMZM2G085845	FUS_87360837_1342010808(++)	TG-GA	GTGGCCGCGGCGCCCGGCCCGCCGGCGTCGtcctcgcccacgtacttcttgcccagcacc	3.0 DAI
GRMZM2G385413->GRMZM2G015291	FUS_107687355_107691687(++)	GT-AG	GTAAACCGCTCCTTGTCATTTACACTACAAatttgtcgtgttgaagacataactgtcagt	3.0 DAI
GRMZM2G125635->SAMDC	FUS_135947131_1319546427(+-)	GT-AG	AAGAAGTTCCAGTCTGCTGCTTACTCCAACtgcgcgaagaagccatcctgatatcccttt	3.0 DAI
GRMZM2G455171->GRMZM2G081668	FUS_145585046_818408432(-+)	GT-AG	GGCTACTTTCTTTTGAGAAGATGTTTATCGgcaagttcttgaggtagtggcgggaagcaa	3.0 DAI
GRMZM2G104199->GRMZM2G521862	FUS_153493415_1290779387(--)	CG-GA	CAACTCAGCTTCAGAATCCATACCAAATGAtgcgggccccccaacccagaacaaaaagaa	3.0 DAI
GRMZM2G088053->GRMZM2G108537	FUS_166008939_424318168(-+)	CG-GC	CGCGGGCCACCACCAGGCCTCAGCCGCCGCggcggtggagagccagagcagcgcctcctg	3.0 DAI
GRMZM2G083655->GRMZM2G035579	FUS_247908336_247968836(-+)	GT-AG	TGTCATATTTCTTGAGAATCTTAACCAATCctgtgtagttgagggcgctgtagttctcca	3.0 DAI
GRMZM2G135300->AC210199.4_FG003	FUS_261757232_261762520(++)	GT-AG	CAGCTCTTGTGTGTGGACACTTGCTTTCAGctgtgaaggagcattgcttgcatcgggatc	3.0 DAI
GRMZM2G404702->GRMZM2G151406	FUS_267477765_267478252(++)	GT-AG	GGATATGCACCTAACCATCCACACAAAAACcacgcagaaaatgttactatagacaatgtg	3.0 DAI
GRMZM2G097987->GRMZM2G056944	FUS_277109630_1831761692(++)	GT-AG	TATACCAACAGCTTTTTAAACTTTGGTCAAaatgcagctcaagactcattccatgaaatg	3.0 DAI
GRMZM2G117680->GRMZM2G045518	FUS_277253518_277264779(++)	GT-AG	GCGTGGATTAATAGGAATGTATCATGACTGgtgtgaaggattttctacttatccaaggac	3.0 DAI
GRMZM2G380456->GRMZM2G331088	FUS_319248498_319253199(++)	GT-AG	TGTAATCATCTGGTTAAGTCTGAGAAGAGCctcaattaagggttctgatatattcagatt	3.0 DAI
GRMZM2G563728->GRMZM2G380456	FUS_319273959_319282848(++)	GC-AG	ATTGTATCTACAAGCTTCGTGCCAAACCTCctggaggtgacagttgtgactatctgagaa	3.0 DAI
TIF->GRMZM2G017966	FUS_354974863_813701014(-+)	GT-AG	ATTGGTGAGAGTGGCAAGCTACACCAAGAGccttggaggtggtccgaagaggaagaggtc	3.0 DAI
GRMZM2G103223->GRMZM6G101378	FUS_373027497_1773700652(++)	GT-AG	ATATAGCTCTGCTACTACTCAATTGAAAGGcacagatgatttcgtattacagccgtatga	3.0 DAI
AC195587.4_FG004->GRMZM2G700969	FUS_393390884_393396924(++)	GT-AG	GAAGAATCTGGTTGCGCGGAGAAGTTCATGttcattgcagagcctggagtcggccataaa	3.0 DAI
GRMZM2G385182->GRMZM2G077922	FUS_407745571_407749982(++)	GT-AG	ATGCTGGAGAAAACGAACAATTAACAGCACcaaacagtaagagctcagaccacctgaata	3.0 DAI
GRMZM2G426483->GRMZM2G042889	FUS_431804672_431807941(++)	GT-AG	GTGTGACCCTGATTCAGATTGTGATGAAAGcattgatcagttctttgaatgttttgagga	3.0 DAI
GRMZM5G858880->GRMZM2G018369	FUS_435603135_435755179(++)	GT-AG	ATCACGAAGCTCCTCTTTTGCAGCTTTCCActtatctaccaaacttgaaaccttcttatt	3.0 DAI
GRMZM2G307720->GRMZM2G145972	FUS_449794555_1559590154(-+)	GC-AG	CGCAGCGGGCGCTTTACGCTCCATGGCAAGgtaccggcatctgggccaattcgccccact	3.0 DAI
GRMZM2G067992->GRMZM2G097040	FUS_472535949_472618147(--)	GT-AG	GGATGGGTGCCAGTTGCAGCAATGGATGCTattgctaaaatcgtcgaagttgcaccaatc	3.0 DAI
GRMZM2G388855->GRMZM2G371313	FUS_473063551_473069569(++)	GT-AG	ACGCTCGTTTTCAGCAAAGTTCCAGAGAAGgtgagggactgggttgacaggatcgctgcc	3.0 DAI
GRMZM2G069203->GRMZM5G816110	FUS_474201924_639036108(--)	GG-CT	GACAACACGGTGGCGTAGAGGAAGGAGGCGagcgccggctccgcgtccgcgtcgcgccgc	3.0 DAI
GRMZM2G413162->GRMZM2G458538	FUS_481669142_481686732(++)	GT-AG	CAAACTGAGGAATGGAAAGGGTGGATGCAGgtcttatttctgatgtaccattattttgct	3.0 DAI
GRMZM6G441248->GRMZM5G812356	FUS_482559794_482638363(--)	GT-AG	GGGTTTTCTTCTGATCATATCACTGTTCTCgtggcgccgtagcatagttcagacattcat	3.0 DAI
GRMZM5G871727,GRMZM5G871727,GRMZM5G871727,GRMZM5G871727,GRMZM5G871727,GRMZM5G871727,GRMZM5G871727->GRMZM2G036837	FUS_488932000_1763451119(-+)	CC-GC	GCGATCGGAGTGGGAGGAGGAGATCGGGGGggcctggggcggtagagagagaagagagag	3.0 DAI
GRMZM2G316967->GRMZM2G416836	FUS_489514095_1089975268(-+)	GT-AG	TTCCCAGGTGTCATTGGTCCACACACAGAGctgtgcatcagcgcctgaagaaacaagtat	3.0 DAI
GRMZM2G125747->GRMZM2G487778	FUS_517111467_1892984977(+-)	GT-AG	GCATAGCACTCGCCAAGCATTCTACAGAAGagctcccaaaataaagagtgaagatttaag	3.0 DAI
GRMZM2G010085->AC235535.1_FG001	FUS_537092448_1122549987(--)	GC-AG	TAGTGCTGCTCTCTTTGTTGGAGTCGTATTcttagcaagccttttctccttccttgcttg	3.0 DAI
GRMZM2G017666->GRMZM2G439589	FUS_537351328_537405402(-+)	GT-AG	TCGTTCTGAGGATTATGCTGGAGATCTGAGagtagcagcttcaaattggaatggaaaagg	3.0 DAI
GRMZM2G018142->GRMZM2G018048	FUS_561742154_561779321(++)	GT-AG	GTCATCGTTGAGCTCAGCATTGCCATCTTCcttgtgatacatgaaaagagattccagaga	3.0 DAI
GRMZM2G036905->GRMZM2G052255	FUS_581577263_1687387105(+-)	GT-AG	CGTTCACACTCATCAATCCATTCACTATATatatcaataggctcagtgagtgcattaaca	3.0 DAI
GRMZM2G109126->GRMZM5G804181	FUS_609841930_1829497869(+-)	CT-AC	TTGGAGGGCGAAGAGCTCGAAGTTCTAAAGgtaacgcccgccgggtgcttggtggaacgt	3.0 DAI
GRMZM5G838579->AC196426.3_FG007	FUS_622565357_1274047641(+-)	GT-AG	TGCAGCCATTGTAGAAAGCAACTTCACAGAagctgagcgagcggttttagttatagcttt	3.0 DAI
GRMZM2G369047->GRMZM2G126873	FUS_632733893_632748212(++)	GT-AG	AGCTTCTGAAGAGCATGCCAAATTGCTAAGatcacagcatgaacttgaagtttccacaaa	3.0 DAI
GRMZM5G840582->GRMZM2G120563	FUS_660710457_1522631192(++)	GC-AG	GACGTGGGGATCGTCGAGGAGGAACGGAGCctggcacagcgccaccacctggcgcgggaa	3.0 DAI
GRMZM2G104325->GRMZM2G000264	FUS_673864533_797545767(-+)	GT-AG	GGTCTGCGAGCACTTGGTGTGGCTTACCAGgtgatcaacttgctattgggaaagaaactg	3.0 DAI
GRMZM2G357081->GRMZM2G173777	FUS_700576672_2023507144(--)	GT-AG	AACTTTTGGGTGCAGGTTTTTCTGTGTAGCctccaatacgagctgtttctgcaggttgtc	3.0 DAI
GRMZM2G147966->GRMZM2G169201	FUS_780440565_780445716(++)	GT-AG	TTCCTCGTCCGGAGGTGGTACGAGAAGACGacatggatgtacatttcggtcccgctgctg	3.0 DAI
AC217499.3_FG003->GRMZM2G105999	FUS_796523824_1275443893(-+)	GT-AG	CTACTGCCACAACCCTCTGGCGTTTGTTCCcttcctggctagcgtcaacctccaagtcaa	3.0 DAI
GRMZM2G135111->GRMZM2G455085	FUS_808598489_1486667436(-+)	GT-AG	CATATTGGACAAGCAAGAGCCATCATTGACctcgacgaaggttatggtcctctgggcgcg	3.0 DAI
GRMZM2G411916->GRMZM2G479163	FUS_821254402_821266426(++)	GT-AG	ATAGTCACATGACTTCAGAAGCTTCACTAGctgtgctttttgtgaaggtgtaacacggca	3.0 DAI
GRMZM2G090715->GRMZM2G376432	FUS_821849815_1496102540(--)	GT-AG	ATGGTAAAGATCCAACAACACTATTAGGAGgtatcattgttcgtaatacacttgtgacct	3.0 DAI
GRMZM2G348125->GRMZM2G410766	FUS_833035294_833085871(++)	GT-AT	TAAAGCAGGAGCGAGACAAAGGGTGTTCATgtatacgttattgcagctgtatgtatgtgc	3.0 DAI
AC197122.3_FG003->GRMZM2G100246	FUS_851954934_851962606(++)	GT-AG	ACACCACAGCCAAATCCCCTTCTACAACAGtttaattcacagagttcctctatatcttcc	3.0 DAI
GRMZM2G098900->GRMZM2G165931	FUS_893621525_1762589604(++)	CA-GA	ACAGATAGCAGAGGATTACTCCCATTGTGAattcttgctcagactccccggatactgccc	3.0 DAI
GRMZM2G350800->GRMZM2G366402	FUS_898354702_898357863(-+)	GT-AG	GCTGGGAGCCCCATGGATGTGCTCTGTCAGgttggtctggatggaattcggatgcttgat	3.0 DAI
GRMZM2G467338->GRMZM2G364988	FUS_927692694_1401939299(++)	TC-AG	TCGATAATTGGGTAAAACTGACAGCATCTCcttgtatttcattgccgcgtcgtaaacgta	3.0 DAI
GRMZM2G128865->GRMZM2G416751	FUS_995362888_995367786(++)	GT-AG	ATGTTGCAAAGACTGTCGGGGCTGTTGCAGaagttacagaagaagaagctgaagaaaaat	3.0 DAI
GRMZM2G399952->GRMZM2G173501	FUS_1017131508_1017138780(-+)	GT-AG	GCAGCCTGCGCGCGTTGCTGGTCCGTCCACccaaagaattcagaaatccctccaattgca	3.0 DAI
GRMZM2G019335->GRMZM2G095299	FUS_1018705963_1658388076(++)	CC-GA	TGAGGTAATCCTCGTCGTCGGTGACCTCGAtccgggccttcttgctctggcgcaccccgg	3.0 DAI
GRMZM2G314656->GRMZM2G106680	FUS_1019181081_1019224726(++)	GT-AG	TTCTTCTTTCTCCTTCCTTTTCTCTTCCTCcttgataagttcttcttgcatctcaagaaa	3.0 DAI
GRMZM2G052341->GRMZM2G034804	FUS_1020024074_1661337224(--)	AG-CA	GCGATGACCGGTCAGCACCAGAGGAGTCCAagagagcaccggactctgatccagcggtat	3.0 DAI
GRMZM2G169326->GRMZM2G561273	FUS_1035240314_1035251148(-+)	GT-AG	GAACGGTGGTCGTTCACCTTGCTCACCACTggagattgtaacttcatttgttgttgactt	3.0 DAI
GRMZM2G127632->GRMZM2G140635	FUS_1042883332_1042891898(-+)	GT-AG	CCGAAGTACTTCTGGTGCCATCCACTCCGCtgttccagctgttgatcttgatgacaggaa	3.0 DAI
GRMZM5G816784->GRMZM2G173612	FUS_1057283751_1057284923(++)	GT-AG	TCATCCCATGCGCATGAACTCCGGAAATGAcatggttttggacaatggagcgcctgaagc	3.0 DAI
GRMZM2G022651->GRMZM2G323353	FUS_1059067576_1059074154(++)	GT-AG	ATCTCCCAAACTTGGTTTGTCAGCTGATTTctttctggggaaattcccctcggccgcacg	3.0 DAI
GRMZM2G306216->GRMZM5G819035	FUS_1068590557_1766551454(++)	GT-AG	CGCTGTTCGAATGCTGCAGCATCCTCGCGCtgcatcttcagctgcaagcactttctcaat	3.0 DAI
GRMZM2G025014->GRMZM2G162119	FUS_1184577068_1519737022(--)	AT-AG	TGTATCTTATAGGATCACCAAGTAATATTCattcctgcaagtttaccccctgtacagtca	3.0 DAI
GRMZM6G191662->GRMZM2G479423	FUS_1233875504_1234107452(++)	GT-AG	TTCAAATAGCTTCTTCAGCGCCAAACCAATctccttttcgttgccgtaaactctggcaca	3.0 DAI
GRMZM2G497710->GRMZM2G028568	FUS_1261201646_1261213365(++)	GT-AG	GCGAGAGCGGCCCGGCCTCGGATCGGTGCGggccaaaaagtaaaacagcagttattgccg	3.0 DAI
AC200210.1_FG006->GRMZM2G392649	FUS_1280184786_1280193383(++)	GT-AG	CTCAGTACCAATTGGCAGGCGCTCTGCATActtagaaccatcaaacaacagtgcccagtg	3.0 DAI
GRMZM2G173770->GRMZM2G002999	FUS_1283520109_1283523625(++)	GT-AG	ACCAGCGATCTGTATCCTTGAAGCAGTCATagggcaccgaagattcacagagacaaaatc	3.0 DAI
GRMZM2G080176->GRMZM2G178236	FUS_1321011152_1321060568(++)	GT-AG	ATAACGAGATAAGCAAGTGTCCAAGAAAACctgaagttgttttgcagatataccagatat	3.0 DAI
AC196489.3_FG002->GRMZM2G556667	FUS_1350998409_1350999139(++)	AG-CT	CAGCACCAATGGAAGTCCCCTTCGATGTCTtcaagcggacgggatctcgacctcgccgtc	3.0 DAI
GRMZM2G154811->GRMZM2G453879	FUS_1371691195_1371705941(++)	GT-AG	CATTTATAGAAATAGTACAGGTTGAAGGATctcctatgagaagtcgaatggatccatcac	3.0 DAI
GRMZM2G076798->GRMZM2G008649	FUS_1402119102_1402139755(++)	GT-AG	CATTGATGGCCCAGTTAGCACGAGGTTACCctggctgtcgcaggtttgcttcgaggtgtc	3.0 DAI
GRMZM2G476810->GRMZM2G331533	FUS_1453138048_1453143805(++)	GT-AG	TTTGATGCTAGGGAAATATATATTACAGAGgaaaatgagcttaaactggagagtagtacc	3.0 DAI
GRMZM2G343442->GRMZM2G040692	FUS_1466888864_1466889901(++)	GT-AG	GTTCTGCATATTGCAAGTTGCTGCTGGAAGgtccccaacgttatttggtgttccaaaggt	3.0 DAI
GRMZM2G014917->GRMZM2G023694	FUS_1478848571_1478857266(++)	GT-AG	CGATAAGTGCTGGAGTTGTTCACCTTACACcttgggtccatgaatggttgtatatcaagc	3.0 DAI
GRMZM2G049888->GRMZM2G403162	FUS_1498322826_2055747404(+-)	GC-AG	TCGTCAGATCATTCACCACCCATGAGCAACcaaaatacaaaatccagcatctccaatttg	3.0 DAI
GRMZM2G078569->GRMZM2G135068	FUS_1576694254_1978073772(--)	CT-AC	GATACCCATGGTTGCAGTGGAGGTGTCGAGgtagtccggccactctactccgcctcctcg	3.0 DAI
GRMZM2G089618->GRMZM2G164117	FUS_1604982999_1605009279(-+)	GT-AG	ATCGTCGAGCGCAACCACGACGTCACCGAGctttttgtgcccagatgcacaggattaaca	3.0 DAI
GRMZM2G056773->GRMZM2G158531	FUS_1742555679_1742563173(++)	GT-AG	TTACTCCCTTTGCTCAGCTTTCTGTCCAACctgttttcatcattggacgagagtctatct	3.0 DAI
AC197545.3_FG002->GRMZM2G407287	FUS_1793803143_1793806934(++)	GT-AG	TGACTTACTTTTCAAAAGCATGAAAACTGTcttcattgctttgtccttaagatttggcag	3.0 DAI
GRMZM2G424595->GRMZM2G090100	FUS_1853005834_1853011343(++)	GT-AG	AGTTCAATGTTCACCTCCTATGGGTTAAAGgagagatgtgcagctgctgaaacattatca	3.0 DAI
GRMZM2G154290->GRMZM2G114667	FUS_1858659952_1858672386(+-)	GT-AG	AGGCTCACCACCTCTGCTTACACCCCCGACcgctgtgggatgctgcgccggcgggtactg	3.0 DAI
GRMZM2G065298->GRMZM2G065066	FUS_1921613906_1921615354(++)	GT-AG	CTTCATAGAAGAACTTCATTGGACAAGACTccagagtaatagtcctttggaatgtaaaca	3.0 DAI
GRMZM2G080603->GRMZM2G017290	FUS_1944908306_2049906712(--)	TC-CG	GCAAGGAGCTGGACGGCCGCAACATCACCGcctccacggccgccttcgccgcgaagccgc	3.0 DAI
GRMZM2G049057->GRMZM2G304638	FUS_1973484408_2063655735(-+)	GC-AG	GAAGATTCAGTGTGGCTTGCATCCTTGAAGggcaccggtgctgtactacgtgctcctgac	3.0 DAI
GRMZM2G071268->GRMZM2G040326	FUS_2007430581_2007460730(++)	GT-AG	CAAAAATAGCCTCAAAAGGAAGCTTAGCCCcattggcaagttcgtcagaagggttgctaa	3.0 DAI
GRMZM2G141332->GRMZM2G121047	FUS_2019826593_2019838304(++)	GT-AG	CTAGCCGCTTGCATGGAAGAGATGGTTCAActgatttctgattgctccaatcaacatatc	3.0 DAI
GRMZM2G418263->GRMZM2G033135	FUS_2040713899_2040715581(++)	GT-AG	GGCTCAGCACATTACAAGATCTCCATTCAGatgttttgaggagaatcaatatacttaaag	3.0 DAI
GRMZM2G150004->GRMZM2G005947	FUS_27528333_1288070598(+-)	GT-AT	CACAGGATCTTCCAATTTGTTAACGCTAACattcacttgcaaaacaaccactatgtctcc	1.5 DAI
GRMZM2G081350->GRMZM2G365888	FUS_35218683_1187955974(++)	GT-AG	AACCCTAGCTCGCAGTCGCACACCCTCCTGcaagtgatggggcacgcgacgtgaaacgcc	1.5 DAI
GRMZM2G393742->GRMZM2G574858	FUS_91489232_1559916652(++)	GC-AG	GGGAGGACGGGAAGGCATATATTACAGCAGgcagaggaaacctgagcgcaatggcagtgt	1.5 DAI
GRMZM2G427031->GRMZM2G054225	FUS_152093485_1292772195(+-)	GT-AG	GCCTGCCGCAGCTTCCCCTTCACCCGCCAGgctataagctgctagtgcttgtggaatgga	1.5 DAI
GRMZM2G034631->AC231745.1_FG004	FUS_175819421_391261352(--)	TG-GT	CAAGTTTCATAAGCTTCCATCAGTTTACCCacagtcatatttccttttccatgttcgtcg	1.5 DAI
GRMZM2G005456->GRMZM2G159744	FUS_215941938_419283750(--)	GC-CA	AGCTGCCTTACGGCGTGCAGCAGCCGTACGgccaaatccctagtagcactggatttgcag	1.5 DAI
GRMZM2G343048->GRMZM2G102888	FUS_224102196_421220090(--)	GC-CG	GTGGCCGTGGCTCCGGGGGTGACGGCGCCCgcggagggcctcaaggtgaaggtcgtgctg	1.5 DAI
GRMZM2G028136->GRMZM2G065641	FUS_255521123_1786510621(++)	GT-AG	ACAACAGTCTCAGCAAATGGTTCACTTCCTctggcatatgcagggccatcatcgcctagg	1.5 DAI
GRMZM2G404702->GRMZM2G151406	FUS_267477765_267478252(++)	GT-AG	GGATATGCACCTAACCATCCACACAAAAACcacgcagaaaatgttactatagacaatgtg	1.5 DAI
AC177850.2_FG005->GRMZM2G091362	FUS_307730519_1784603373(+-)	GT-AG	CAGCAAATCCTCCAGCACCATTTGTTCATActtattgaactcaagctgcggcgtccagga	1.5 DAI
GRMZM2G063931->GRMZM2G070047	FUS_311619234_1771381756(-+)	AT-AC	ACTTCGCCCTACTAGGGATCCAAGCTGCACatccgcatagttgttgctagtgtcttgaat	1.5 DAI
GRMZM2G113163->GRMZM2G329177	FUS_312603150_1768835838(++)	GT-AG	TCCCACGCTAAAGAGAACCTTGGAAAGCAGgagcttggaggagataaccaggcagccatt	1.5 DAI
GRMZM2G473258->GRMZM2G473250	FUS_409280675_409286519(++)	GT-AG	TCAGTGGGCTCAGCAAACTCATCTTCTCTActagaaataggaccagaccattttggaact	1.5 DAI
GRMZM2G046331->GRMZM2G358491	FUS_450438953_450444720(++)	GT-AG	TTACCCGGAGCGCATGGAGAATAAGGATATgttagccaaatctattgacggtgctatgca	1.5 DAI
GRMZM2G069203->GRMZM5G816110	FUS_474201924_639036108(--)	GG-CT	GACAACACGGTGGCGTAGAGGAAGGAGGCGagcgccggctccgcgtccgcgtcgcgccgc	1.5 DAI
GRMZM2G016447->GRMZM2G320399	FUS_477491317_1730072322(--)	GT-AG	CCTTGGATCAAGAGTAGAATCTCGAGAGACcttttcaaatctcagcctcgagctcactct	1.5 DAI
GRMZM2G031053->GRMZM2G098129	FUS_479310742_552945005(--)	AT-GG	TGAACAATGAGAAAGATCTCCAACGTCTTGatcaactttctctgagtaatttccgaccag	1.5 DAI
GRMZM2G064139->GRMZM2G141216	FUS_500718764_1287471993(-+)	GA-AA	CGTCCTCGTTGCCTGTCCATCCTCTTCCTCgacgatcacctcctcggccctctcagacga	1.5 DAI
GRMZM2G050172->GRMZM2G086714	FUS_781500157_781500466(++)	GT-AG	AAGTTTGCTGAGGTGGCTCAACTTGGATACcccttcgacgagatcggcaaccccagcacc	1.5 DAI
GRMZM2G018022->GRMZM2G170420	FUS_798942353_1206796243(+-)	GT-AG	CCACCAGATCCAGAGGAGGAGCACCGGCTGtatgtgtcttcttcttcgccaaggactcca	1.5 DAI
GRMZM5G801949->AC208897.3_FG004	FUS_816871239_1793527791(--)	GC-GT	CGTCGGCGTCGGCTTCGCCAACCAGTCCGTtcccctgttcctgtctgagatcgcgccgac	1.5 DAI
GRMZM2G331754->GRMZM2G032376	FUS_835006067_835006579(++)	GT-AG	TCAGAAGAAGATGATGAGGATTAGTGCTCGtttacaaggataacagaagatgagaagaac	1.5 DAI
GRMZM2G458266->GRMZM2G160046	FUS_838753457_838755774(++)	GT-AG	GATGGCAATTGTTTATTCAGCTGCAGTCAGgacaattctacacgttgttggatatctcac	1.5 DAI
GRMZM2G410865->GRMZM2G110881	FUS_838822976_838823981(++)	GT-AG	TGCAGCAGCATCTGCCCTCTAAGGATAAAAcctttggtcttgaggctctccacggcatcc	1.5 DAI
GRMZM2G109561->GRMZM2G569855	FUS_847030126_847037866(++)	GT-AG	GTATGCTCCCCGCAATTTGAATGAGAACACcggctgcaggtcctcgcgcttgatccagat	1.5 DAI
GRMZM2G112366->GRMZM2G154151	FUS_851779902_2025674280(++)	CC-AC	CATCTTCGGGCCCTTCACTGGCTACGAGCAccgccagaggattatggattggctggggca	1.5 DAI
GRMZM5G895064->GRMZM2G020142	FUS_852922483_2017022516(--)	GT-AG	CTTTCGGTCACTATTTTTCCGCTCTTACAGagatgaggaaaagaagatgggtacacttgt	1.5 DAI
GRMZM2G072973->GRMZM2G450659	FUS_885939212_886051716(--)	GT-AG	CCTGGCTTGTTCATTACATTTTCATTGAACtttctacccagctgggcaatctcaaggttc	1.5 DAI
GRMZM2G072973->GRMZM2G450659	FUS_885939212_886051720(--)	GT-AG	CCTGGCTTGTTCATTACATTTTCATTGAACctactttctacccagctgggcaatctcaag	1.5 DAI
GRMZM2G701730->GRMZM2G438077	FUS_933769286_2021860887(-+)	GT-AG	TCAAGAGTGCACTTCTTACAGCCCTAGAAGcctgtttgtgagcttggtattcctcctgaa	1.5 DAI
GRMZM2G019335->GRMZM2G095299	FUS_1018705963_1658388076(++)	CC-GA	TGAGGTAATCCTCGTCGTCGGTGACCTCGAtccgggccttcttgctctggcgcaccccgg	1.5 DAI
GRMZM2G169326->GRMZM2G561273	FUS_1035240314_1035251181(-+)	GT-AG	GAACGGTGGTCGTTCACCTTGCTCACCACTggctttcgtgaagatgctggttgccaagtt	1.5 DAI
GRMZM2G109881->GRMZM2G443240	FUS_1151048986_1151061515(++)	GT-AG	CCAGCTCAGAAGCAAACATGCACCATTAACctctaggtctgatataattcttatgaacat	1.5 DAI
GRMZM2G414866->GRMZM2G117776	FUS_1194814401_1194816533(++)	GT-AG	GCATCAAGGTCCAGAAATTTCCTCGCTACActgccacagacacagcatggcaaagatcct	1.5 DAI
GRMZM2G043605->AC209080.3_FG004	FUS_1233584578_1233606803(+-)	CT-AC	ATGACGAGTGTATGCTGAACGTACTCAACCgtcagatgtagaggtgaggctgcaggatga	1.5 DAI
GRMZM2G152891->GRMZM2G036099	FUS_1241402613_1818499782(+-)	TG-AC	GTGGGGTTCTGCCCGAGAGACCGCATCACGgttccgagctccttggttgtgatgcaaccg	1.5 DAI
AC196489.3_FG002->GRMZM2G556667	FUS_1350998409_1350999139(++)	AG-CT	CAGCACCAATGGAAGTCCCCTTCGATGTCTtcaagcggacgggatctcgacctcgccgtc	1.5 DAI
GRMZM2G076798->GRMZM2G008649	FUS_1402119151_1402139755(++)	GT-AG	CATGAAGAAAGTGGATCACTTCTGTCCTGCctggctgtcgcaggtttgcttcgaggtgtc	1.5 DAI
GRMZM2G076798->GRMZM5G812860	FUS_1402122860_1402139755(++)	GT-AG	TTTCCTTTGTTGTCTCAATCCATTCCTAGGctggctgtcgcaggtttgcttcgaggtgtc	1.5 DAI
GRMZM2G014917->GRMZM2G023694	FUS_1478848571_1478857266(++)	GT-AG	CGATAAGTGCTGGAGTTGTTCACCTTACACcttgggtccatgaatggttgtatatcaagc	1.5 DAI
GRMZM2G348729->GRMZM2G007715	FUS_1524007163_1528447445(+-)	GT-AG	CCTGCAATTTCTTTCTGATTCCTTTCGAACctattcagttcaactacatattgcccccaa	1.5 DAI
GRMZM2G078382->GRMZM2G379327	FUS_1651773928_1651823338(++)	TT-GC	TTGACTTCCACTCCACTATCTGCAAGCCCTgaaacagagtagcaacagccagtttggtca	1.5 DAI
GRMZM2G131487->GRMZM2G080603	FUS_1661041005_1944908164(--)	AC-CG	ATCTCTCCCCTCTTTCTCTCCCTCTGCCCGgcggctacggtggtggtggcggcggctacg	1.5 DAI
GRMZM2G100913->AC206989.4_FG002	FUS_1718530048_1962743532(++)	GC-AG	AGTGAATTTTTTGAGTATCTGCAAGGTGAGgctgagtctggtttggaacgtctgcatcag	1.5 DAI
GRMZM2G099467->GRMZM2G475380	FUS_1771165251_1849817660(+-)	GC-GG	ACGGCGCGGTGCCACACGCTCCTGTACCTGccgttgctcagcgcctgcagctggtcgccg	1.5 DAI
GRMZM2G329040->GRMZM2G703565	FUS_1817054614_1817069724(++)	GT-AG	TTTGGAAGAGTAATTTAGAACTCATCTTAGgatttgaaaggaagagtggtgctgctggat	1.5 DAI
GRMZM2G018062->GRMZM2G060001	FUS_1845398556_1845417378(-+)	GT-AG	AAAGTCAAAAGTTTTACACTATATATTCGGtaattcatctcgttatggagatttctttga	1.5 DAI
GRMZM2G424595->GRMZM2G090100	FUS_1853005834_1853011343(++)	GT-AG	AGTTCAATGTTCACCTCCTATGGGTTAAAGgagagatgtgcagctgctgaaacattatca	1.5 DAI
GRMZM2G065298->GRMZM2G065066	FUS_1921613906_1921615354(++)	GT-AG	CTTCATAGAAGAACTTCATTGGACAAGACTccagagtaatagtcctttggaatgtaaaca	1.5 DAI
AC199893.4_FG002->GRMZM2G091320	FUS_1996173237_1996177571(++)	GT-AG	GAGAGCGCCCTACTGCCTGCGCCGGCCAAGgtgagcagtttcggcgacgccaagaagcaa	1.5 DAI
GRMZM2G430675->GRMZM2G130897	FUS_2003371561_2003372101(++)	GT-AG	GAACAGGTTGTGACGACACTGGATCCTGCCatctatttcaactttaacatgctaagaaac	1.5 DAI
GRMZM2G017709->GRMZM2G455433	FUS_2037792801_2037803828(++)	GT-AG	TGCTTTGCCGCAAAACGCCAATTTTCTGCActtccgacgatcccattgaccgtgacgacc	1.5 DAI
GRMZM2G138382->AC206201.3_FG004	FUS_2061483670_2061484421(++)	GT-AG	CTCTACCTTTACTGAACCTGGTTTGGACACcttcccaacatcatttcggccaagatctac	1.5 DAI

## Sheet: Table S5
Table S5 The raw data for the real-time PCR
No	Sample	Replications of biology	Replications of technology	Gene	ct
1	B73 1.5d-1	1	1	GAPDH	24.05
2	B73 1.5d-1	1	2	GAPDH	24.07
3	B73 1.5d-1	1	3	GAPDH	23.91
4	B73 1.5d-2	2	1	GAPDH	24.11
5	B73 1.5d-2	2	2	GAPDH	24.01
6	B73 1.5d-2	2	3	GAPDH	24.08
7	B73 1.5d-3	3	1	GAPDH	24.13
8	B73 1.5d-3	3	2	GAPDH	24.08
9	B73 1.5d-3	3	3	GAPDH	24.12
10	B73 1.5d-1	1	1	GRMZM2G438622	32.66
11	B73 1.5d-1	1	2	GRMZM2G438622	32.72
12	B73 1.5d-1	1	3	GRMZM2G438622	32.96
13	B73 1.5d-2	2	1	GRMZM2G438622	32.39
14	B73 1.5d-2	2	2	GRMZM2G438622	32.57
15	B73 1.5d-2	2	3	GRMZM2G438622	32.63
16	B73 1.5d-3	3	1	GRMZM2G438622	32.18
17	B73 1.5d-3	3	2	GRMZM2G438622	32.01
18	B73 1.5d-3	3	3	GRMZM2G438622	31.99
19	B73 CK 1.5d-1	1	1	GAPDH	20.79
20	B73 CK 1.5d-1	1	2	GAPDH	20.95
21	B73 CK 1.5d-1	1	3	GAPDH	20.85
22	B73 CK 1.5d-2	2	1	GAPDH	20.98
23	B73 CK 1.5d-2	2	2	GAPDH	21.14
24	B73 CK 1.5d-2	2	3	GAPDH	21.18
25	B73 CK 1.5d-3	3	1	GAPDH	21.18
26	B73 CK 1.5d-3	3	2	GAPDH	21.27
27	B73 CK 1.5d-3	3	3	GAPDH	21.23
28	B73 CK 1.5d-1	1	1	GRMZM2G438622	31.77
29	B73 CK 1.5d-1	1	2	GRMZM2G438622	31.99
30	B73 CK 1.5d-1	1	3	GRMZM2G438622	31.85
31	B73 CK 1.5d-2	2	1	GRMZM2G438622	32.33
32	B73 CK 1.5d-2	2	2	GRMZM2G438622	32.35
33	B73 CK 1.5d-2	2	3	GRMZM2G438622	32.01
34	B73 CK 1.5d-3	3	1	GRMZM2G438622	32.66
35	B73 CK 1.5d-3	3	2	GRMZM2G438622	32.92
36	B73 CK 1.5d-3	3	3	GRMZM2G438622	32.97
37	B73 1.5d-1	1	1	GAPDH	24.05
38	B73 1.5d-1	1	2	GAPDH	24.07
39	B73 1.5d-1	1	3	GAPDH	23.91
40	B73 1.5d-2	2	1	GAPDH	24.11
41	B73 1.5d-2	2	2	GAPDH	24.01
42	B73 1.5d-2	2	3	GAPDH	24.08
43	B73 1.5d-3	3	1	GAPDH	24.13
44	B73 1.5d-3	3	2	GAPDH	24.08
45	B73 1.5d-3	3	3	GAPDH	24.12
46	B73 1.5d-1	1	1	GRMZM2G029912	31.05
47	B73 1.5d-1	1	2	GRMZM2G029912	31.02
48	B73 1.5d-1	1	3	GRMZM2G029912	30.99
49	B73 1.5d-2	2	1	GRMZM2G029912	31.18
50	B73 1.5d-2	2	2	GRMZM2G029912	31.12
51	B73 1.5d-2	2	3	GRMZM2G029912	31.15
52	B73 1.5d-3	3	1	GRMZM2G029912	31.13
53	B73 1.5d-3	3	2	GRMZM2G029912	31.12
54	B73 1.5d-3	3	3	GRMZM2G029912	31.08
55	B73 CK 1.5d-1	1	1	GAPDH	20.79
56	B73 CK 1.5d-1	1	2	GAPDH	20.95
57	B73 CK 1.5d-1	1	3	GAPDH	20.85
58	B73 CK 1.5d-2	2	1	GAPDH	20.98
59	B73 CK 1.5d-2	2	2	GAPDH	21.14
60	B73 CK 1.5d-2	2	3	GAPDH	21.18
61	B73 CK 1.5d-3	3	1	GAPDH	21.18
62	B73 CK 1.5d-3	3	2	GAPDH	21.27
63	B73 CK 1.5d-3	3	3	GAPDH	21.23
64	B73 CK 1.5d-1	1	1	GRMZM2G029912	31.68
65	B73 CK 1.5d-1	1	2	GRMZM2G029912	31.81
66	B73 CK 1.5d-1	1	3	GRMZM2G029912	31.79
67	B73 CK 1.5d-2	2	1	GRMZM2G029912	31.75
68	B73 CK 1.5d-2	2	2	GRMZM2G029912	31.71
69	B73 CK 1.5d-2	2	3	GRMZM2G029912	31.73
70	B73 CK 1.5d-3	3	1	GRMZM2G029912	31.94
71	B73 CK 1.5d-3	3	2	GRMZM2G029912	31.98
72	B73 CK 1.5d-3	3	3	GRMZM2G029912	32.05
73	B73 1.5d-1	1	1	GAPDH	24.05
74	B73 1.5d-1	1	2	GAPDH	24.07
75	B73 1.5d-1	1	3	GAPDH	23.91
76	B73 1.5d-2	2	1	GAPDH	24.11
77	B73 1.5d-2	2	2	GAPDH	24.01
78	B73 1.5d-2	2	3	GAPDH	24.08
79	B73 1.5d-3	3	1	GAPDH	24.13
80	B73 1.5d-3	3	2	GAPDH	24.08
81	B73 1.5d-3	3	3	GAPDH	24.12
82	B73 1.5d-1	1	1	GRMZM2G008607	33.55
83	B73 1.5d-1	1	2	GRMZM2G008607	33.61
84	B73 1.5d-1	1	3	GRMZM2G008607	33.52
85	B73 1.5d-2	2	1	GRMZM2G008607	34.3
86	B73 1.5d-2	2	2	GRMZM2G008607	34.34
87	B73 1.5d-2	2	3	GRMZM2G008607	34.36
88	B73 1.5d-3	3	1	GRMZM2G008607	33.73
89	B73 1.5d-3	3	2	GRMZM2G008607	33.69
90	B73 1.5d-3	3	3	GRMZM2G008607	33.69
91	B73 CK 1.5d-1	1	1	GAPDH	20.79
92	B73 CK 1.5d-1	1	2	GAPDH	20.95
93	B73 CK 1.5d-1	1	3	GAPDH	20.85
94	B73 CK 1.5d-2	2	1	GAPDH	20.98
95	B73 CK 1.5d-2	2	2	GAPDH	21.14
96	B73 CK 1.5d-2	2	3	GAPDH	21.18
97	B73 CK 1.5d-3	3	1	GAPDH	21.18
98	B73 CK 1.5d-3	3	2	GAPDH	21.27
99	B73 CK 1.5d-3	3	3	GAPDH	21.23
100	B73 CK 1.5d-1	1	1	GRMZM2G008607	30.87
101	B73 CK 1.5d-1	1	2	GRMZM2G008607	30.89
102	B73 CK 1.5d-1	1	3	GRMZM2G008607	30.92
103	B73 CK 1.5d-2	2	1	GRMZM2G008607	31.48
104	B73 CK 1.5d-2	2	2	GRMZM2G008607	31.45
105	B73 CK 1.5d-2	2	3	GRMZM2G008607	31.49
106	B73 CK 1.5d-3	3	1	GRMZM2G008607	31.26
107	B73 CK 1.5d-3	3	2	GRMZM2G008607	31.27
108	B73 CK 1.5d-3	3	3	GRMZM2G008607	31.18
109	B73 1.5d-1	1	1	GAPDH	24.05
110	B73 1.5d-1	1	2	GAPDH	24.07
111	B73 1.5d-1	1	3	GAPDH	23.91
112	B73 1.5d-2	2	1	GAPDH	24.11
113	B73 1.5d-2	2	2	GAPDH	24.01
114	B73 1.5d-2	2	3	GAPDH	24.08
115	B73 1.5d-3	3	1	GAPDH	24.13
116	B73 1.5d-3	3	2	GAPDH	24.08
117	B73 1.5d-3	3	3	GAPDH	24.12
118	B73 1.5d-1	1	1	GRMZM2G043493	34.59
119	B73 1.5d-1	1	2	GRMZM2G043493	34.69
120	B73 1.5d-1	1	3	GRMZM2G043493	34.76
121	B73 1.5d-2	2	1	GRMZM2G043493	33.26
122	B73 1.5d-2	2	2	GRMZM2G043493	33.31
123	B73 1.5d-2	2	3	GRMZM2G043493	33.3
124	B73 1.5d-3	3	1	GRMZM2G043493	33.72
125	B73 1.5d-3	3	2	GRMZM2G043493	33.78
126	B73 1.5d-3	3	3	GRMZM2G043493	33.81
127	B73 CK 1.5d-1	1	1	GAPDH	20.79
128	B73 CK 1.5d-1	1	2	GAPDH	20.95
129	B73 CK 1.5d-1	1	3	GAPDH	20.85
130	B73 CK 1.5d-2	2	1	GAPDH	20.98
131	B73 CK 1.5d-2	2	2	GAPDH	21.14
132	B73 CK 1.5d-2	2	3	GAPDH	21.18
133	B73 CK 1.5d-3	3	1	GAPDH	21.18
134	B73 CK 1.5d-3	3	2	GAPDH	21.27
135	B73 CK 1.5d-3	3	3	GAPDH	21.23
136	B73 CK 1.5d-1	1	1	GRMZM2G043493	32.11
137	B73 CK 1.5d-1	1	2	GRMZM2G043493	32.14
138	B73 CK 1.5d-1	1	3	GRMZM2G043493	32.11
139	B73 CK 1.5d-2	2	1	GRMZM2G043493	32.12
140	B73 CK 1.5d-2	2	2	GRMZM2G043493	32.03
141	B73 CK 1.5d-2	2	3	GRMZM2G043493	32.06
142	B73 CK 1.5d-3	3	1	GRMZM2G043493	31.13
143	B73 CK 1.5d-3	3	2	GRMZM2G043493	31.07
144	B73 CK 1.5d-3	3	3	GRMZM2G043493	31.01
145	B73 1.5d-1	1	1	GAPDH	24.05
146	B73 1.5d-1	1	2	GAPDH	24.07
147	B73 1.5d-1	1	3	GAPDH	23.91
148	B73 1.5d-2	2	1	GAPDH	24.11
149	B73 1.5d-2	2	2	GAPDH	24.01
150	B73 1.5d-2	2	3	GAPDH	24.08
151	B73 1.5d-3	3	1	GAPDH	24.13
152	B73 1.5d-3	3	2	GAPDH	24.08
153	B73 1.5d-3	3	3	GAPDH	24.12
154	B73 1.5d-1	1	1	GRMZM2G059392	35.11
155	B73 1.5d-1	1	2	GRMZM2G059392	35.19
156	B73 1.5d-1	1	3	GRMZM2G059392	35.12
157	B73 1.5d-2	2	1	GRMZM2G059392	34.79
158	B73 1.5d-2	2	2	GRMZM2G059392	34.72
159	B73 1.5d-2	2	3	GRMZM2G059392	34.83
160	B73 1.5d-3	3	1	GRMZM2G059392	34.25
161	B73 1.5d-3	3	2	GRMZM2G059392	34.19
162	B73 1.5d-3	3	3	GRMZM2G059392	34.22
163	B73 CK 1.5d-1	1	1	GAPDH	20.79
164	B73 CK 1.5d-1	1	2	GAPDH	20.95
165	B73 CK 1.5d-1	1	3	GAPDH	20.85
166	B73 CK 1.5d-2	2	1	GAPDH	20.98
167	B73 CK 1.5d-2	2	2	GAPDH	21.14
168	B73 CK 1.5d-2	2	3	GAPDH	21.18
169	B73 CK 1.5d-3	3	1	GAPDH	21.18
170	B73 CK 1.5d-3	3	2	GAPDH	21.27
171	B73 CK 1.5d-3	3	3	GAPDH	21.23
172	B73 CK 1.5d-1	1	1	GRMZM2G059392	29.75
173	B73 CK 1.5d-1	1	2	GRMZM2G059392	29.81
174	B73 CK 1.5d-1	1	3	GRMZM2G059392	29.78
175	B73 CK 1.5d-2	2	1	GRMZM2G059392	29.33
176	B73 CK 1.5d-2	2	2	GRMZM2G059392	29.3
177	B73 CK 1.5d-2	2	3	GRMZM2G059392	29.3
178	B73 CK 1.5d-3	3	1	GRMZM2G059392	29.44
179	B73 CK 1.5d-3	3	2	GRMZM2G059392	29.46
180	B73 CK 1.5d-3	3	3	GRMZM2G059392	29.57
181	B73 1.5d-1	1	1	GAPDH	24.05
182	B73 1.5d-1	1	2	GAPDH	24.07
183	B73 1.5d-1	1	3	GAPDH	23.91
184	B73 1.5d-2	2	1	GAPDH	24.11
185	B73 1.5d-2	2	2	GAPDH	24.01
186	B73 1.5d-2	2	3	GAPDH	24.08
187	B73 1.5d-3	3	1	GAPDH	24.13
188	B73 1.5d-3	3	2	GAPDH	24.08
189	B73 1.5d-3	3	3	GAPDH	24.12
190	B73 1.5d-1	1	1	GRMZM2G144782	33.51
191	B73 1.5d-1	1	2	GRMZM2G144782	33.42
192	B73 1.5d-1	1	3	GRMZM2G144782	33.42
193	B73 1.5d-2	2	1	GRMZM2G144782	33.33
194	B73 1.5d-2	2	2	GRMZM2G144782	33.35
195	B73 1.5d-2	2	3	GRMZM2G144782	33.4
196	B73 1.5d-3	3	1	GRMZM2G144782	33.61
197	B73 1.5d-3	3	2	GRMZM2G144782	33.66
198	B73 1.5d-3	3	3	GRMZM2G144782	33.77
199	B73 CK 1.5d-1	1	1	GAPDH	20.79
200	B73 CK 1.5d-1	1	2	GAPDH	20.95
201	B73 CK 1.5d-1	1	3	GAPDH	20.85
202	B73 CK 1.5d-2	2	1	GAPDH	20.98
203	B73 CK 1.5d-2	2	2	GAPDH	21.14
204	B73 CK 1.5d-2	2	3	GAPDH	21.18
205	B73 CK 1.5d-3	3	1	GAPDH	21.18
206	B73 CK 1.5d-3	3	2	GAPDH	21.27
207	B73 CK 1.5d-3	3	3	GAPDH	21.23
208	B73 CK 1.5d-1	1	1	GRMZM2G144782	31.73
209	B73 CK 1.5d-1	1	2	GRMZM2G144782	31.79
210	B73 CK 1.5d-1	1	3	GRMZM2G144782	31.76
211	B73 CK 1.5d-2	2	1	GRMZM2G144782	31.77
212	B73 CK 1.5d-2	2	2	GRMZM2G144782	31.73
213	B73 CK 1.5d-2	2	3	GRMZM2G144782	31.75
214	B73 CK 1.5d-3	3	1	GRMZM2G144782	32.72
215	B73 CK 1.5d-3	3	2	GRMZM2G144782	32.74
216	B73 CK 1.5d-3	3	3	GRMZM2G144782	32.85
217	B73 3d-1	1	1	GAPDH	21.24
218	B73 3d-1	1	2	GAPDH	21.22
219	B73 3d-1	1	3	GAPDH	21.21
220	B73 3d-2	2	1	GAPDH	22.66
221	B73 3d-2	2	2	GAPDH	22.7
222	B73 3d-2	2	3	GAPDH	22.68
223	B73 3d-3	3	1	GAPDH	22.59
224	B73 3d-3	3	2	GAPDH	22.62
225	B73 3d-3	3	3	GAPDH	22.8
226	B73 3d-1	1	1	GRMZM2G438622	31.29
227	B73 3d-1	1	2	GRMZM2G438622	31.51
228	B73 3d-1	1	3	GRMZM2G438622	31.52
229	B73 3d-2	2	1	GRMZM2G438622	31.48
230	B73 3d-2	2	2	GRMZM2G438622	31.55
231	B73 3d-2	2	3	GRMZM2G438622	31.59
232	B73 3d-3	3	1	GRMZM2G438622	31.83
233	B73 3d-3	3	2	GRMZM2G438622	31.95
234	B73 3d-3	3	3	GRMZM2G438622	31.89
235	B73 CK 3d-1	1	1	GAPDH	20.29
236	B73 CK 3d-1	1	2	GAPDH	20.39
237	B73 CK 3d-1	1	3	GAPDH	20.48
238	B73 CK 3d-2	2	1	GAPDH	20.26
239	B73 CK 3d-2	2	2	GAPDH	20.17
240	B73 CK 3d-2	2	3	GAPDH	20.28
241	B73 CK 3d-3	3	1	GAPDH	21.89
242	B73 CK 3d-3	3	2	GAPDH	21.97
243	B73 CK 3d-3	3	3	GAPDH	21.86
244	B73 CK 3d-1	1	1	GRMZM2G438622	30.19
245	B73 CK 3d-1	1	2	GRMZM2G438622	30.33
246	B73 CK 3d-1	1	3	GRMZM2G438622	32.12
247	B73 CK 3d-2	2	1	GRMZM2G438622	29.19
248	B73 CK 3d-2	2	2	GRMZM2G438622	29.44
249	B73 CK 3d-2	2	3	GRMZM2G438622	29.39
250	B73 CK 3d-3	3	1	GRMZM2G438622	30.29
251	B73 CK 3d-3	3	2	GRMZM2G438622	30.42
252	B73 CK 3d-3	3	3	GRMZM2G438622	30.64
253	B73 3d-1	1	1	GAPDH	21.24
254	B73 3d-1	1	2	GAPDH	21.22
255	B73 3d-1	1	3	GAPDH	21.21
256	B73 3d-2	2	1	GAPDH	22.66
257	B73 3d-2	2	2	GAPDH	22.7
258	B73 3d-2	2	3	GAPDH	22.68
259	B73 3d-3	3	1	GAPDH	22.59
260	B73 3d-3	3	2	GAPDH	22.62
261	B73 3d-3	3	3	GAPDH	22.8
262	B73 3d-1	1	1	GRMZM2G029912	30.88
263	B73 3d-1	1	2	GRMZM2G029912	30.81
264	B73 3d-1	1	3	GRMZM2G029912	30.83
265	B73 3d-2	2	1	GRMZM2G029912	30.15
266	B73 3d-2	2	2	GRMZM2G029912	30.08
267	B73 3d-2	2	3	GRMZM2G029912	30.13
268	B73 3d-3	3	1	GRMZM2G029912	30.12
269	B73 3d-3	3	2	GRMZM2G029912	30.18
270	B73 3d-3	3	3	GRMZM2G029912	30.15
271	B73 CK 3d-1	1	1	GAPDH	20.29
272	B73 CK 3d-1	1	2	GAPDH	20.39
273	B73 CK 3d-1	1	3	GAPDH	20.48
274	B73 CK 3d-2	2	1	GAPDH	20.26
275	B73 CK 3d-2	2	2	GAPDH	20.17
276	B73 CK 3d-2	2	3	GAPDH	20.28
277	B73 CK 3d-3	3	1	GAPDH	21.89
278	B73 CK 3d-3	3	2	GAPDH	21.97
279	B73 CK 3d-3	3	3	GAPDH	21.86
280	B73 CK 3d-1	1	1	GRMZM2G029912	29.85
281	B73 CK 3d-1	1	2	GRMZM2G029912	29.89
282	B73 CK 3d-1	1	3	GRMZM2G029912	29.9
283	B73 CK 3d-2	2	1	GRMZM2G029912	28.77
284	B73 CK 3d-2	2	2	GRMZM2G029912	28.81
285	B73 CK 3d-2	2	3	GRMZM2G029912	28.79
286	B73 CK 3d-3	3	1	GRMZM2G029912	29.63
287	B73 CK 3d-3	3	2	GRMZM2G029912	29.58
288	B73 CK 3d-3	3	3	GRMZM2G029912	29.62
289	B73 3d-1	1	1	GAPDH	21.24
290	B73 3d-1	1	2	GAPDH	21.22
291	B73 3d-1	1	3	GAPDH	21.21
292	B73 3d-2	2	1	GAPDH	22.66
293	B73 3d-2	2	2	GAPDH	22.7
294	B73 3d-2	2	3	GAPDH	22.68
295	B73 3d-3	3	1	GAPDH	22.59
296	B73 3d-3	3	2	GAPDH	22.62
297	B73 3d-3	3	3	GAPDH	22.8
298	B73 3d-1	1	1	GRMZM2G008607	31.59
299	B73 3d-1	1	2	GRMZM2G008607	31.58
300	B73 3d-1	1	3	GRMZM2G008607	31.57
301	B73 3d-2	2	1	GRMZM2G008607	31.72
302	B73 3d-2	2	2	GRMZM2G008607	31.73
303	B73 3d-2	2	3	GRMZM2G008607	31.68
304	B73 3d-3	3	1	GRMZM2G008607	32.15
305	B73 3d-3	3	2	GRMZM2G008607	32.19
306	B73 3d-3	3	3	GRMZM2G008607	32.21
307	B73 CK 3d-1	1	1	GAPDH	20.29
308	B73 CK 3d-1	1	2	GAPDH	20.39
309	B73 CK 3d-1	1	3	GAPDH	20.48
310	B73 CK 3d-2	2	1	GAPDH	20.26
311	B73 CK 3d-2	2	2	GAPDH	20.17
312	B73 CK 3d-2	2	3	GAPDH	20.28
313	B73 CK 3d-3	3	1	GAPDH	21.89
314	B73 CK 3d-3	3	2	GAPDH	21.97
315	B73 CK 3d-3	3	3	GAPDH	21.86
316	B73 CK 3d-1	1	1	GRMZM2G008607	30.99
317	B73 CK 3d-1	1	2	GRMZM2G008607	30.87
318	B73 CK 3d-1	1	3	GRMZM2G008607	31.1
319	B73 CK 3d-2	2	1	GRMZM2G008607	30.95
320	B73 CK 3d-2	2	2	GRMZM2G008607	30.97
321	B73 CK 3d-2	2	3	GRMZM2G008607	30.95
322	B73 CK 3d-3	3	1	GRMZM2G008607	30.82
323	B73 CK 3d-3	3	2	GRMZM2G008607	30.89
324	B73 CK 3d-3	3	3	GRMZM2G008607	30.93
325	B73 3d-1	1	1	GAPDH	21.24
326	B73 3d-1	1	2	GAPDH	21.22
327	B73 3d-1	1	3	GAPDH	21.21
328	B73 3d-2	2	1	GAPDH	22.66
329	B73 3d-2	2	2	GAPDH	22.7
330	B73 3d-2	2	3	GAPDH	22.68
331	B73 3d-3	3	1	GAPDH	22.59
332	B73 3d-3	3	2	GAPDH	22.62
333	B73 3d-3	3	3	GAPDH	22.8
334	B73 3d-1	1	1	GRMZM2G043493	31.66
335	B73 3d-1	1	2	GRMZM2G043493	31.72
336	B73 3d-1	1	3	GRMZM2G043493	31.69
337	B73 3d-2	2	1	GRMZM2G043493	32.37
338	B73 3d-2	2	2	GRMZM2G043493	32.31
339	B73 3d-2	2	3	GRMZM2G043493	32.34
340	B73 3d-3	3	1	GRMZM2G043493	31.44
341	B73 3d-3	3	2	GRMZM2G043493	31.48
342	B73 3d-3	3	3	GRMZM2G043493	31.37
343	B73 CK 3d-1	1	1	GAPDH	20.29
344	B73 CK 3d-1	1	2	GAPDH	20.39
345	B73 CK 3d-1	1	3	GAPDH	20.48
346	B73 CK 3d-2	2	1	GAPDH	20.26
347	B73 CK 3d-2	2	2	GAPDH	20.17
348	B73 CK 3d-2	2	3	GAPDH	20.28
349	B73 CK 3d-3	3	1	GAPDH	21.89
350	B73 CK 3d-3	3	2	GAPDH	21.97
351	B73 CK 3d-3	3	3	GAPDH	21.86
352	B73 CK 3d-1	1	1	GRMZM2G043493	28.72
353	B73 CK 3d-1	1	2	GRMZM2G043493	28.76
354	B73 CK 3d-1	1	3	GRMZM2G043493	28.71
355	B73 CK 3d-2	2	1	GRMZM2G043493	28.57
356	B73 CK 3d-2	2	2	GRMZM2G043493	28.52
357	B73 CK 3d-2	2	3	GRMZM2G043493	28.56
358	B73 CK 3d-3	3	1	GRMZM2G043493	28.54
359	B73 CK 3d-3	3	2	GRMZM2G043493	28.53
360	B73 CK 3d-3	3	3	GRMZM2G043493	28.58
361	B73 3d-1	1	1	GAPDH	21.24
362	B73 3d-1	1	2	GAPDH	21.22
363	B73 3d-1	1	3	GAPDH	21.21
364	B73 3d-2	2	1	GAPDH	22.66
365	B73 3d-2	2	2	GAPDH	22.7
366	B73 3d-2	2	3	GAPDH	22.68
367	B73 3d-3	3	1	GAPDH	22.59
368	B73 3d-3	3	2	GAPDH	22.62
369	B73 3d-3	3	3	GAPDH	22.8
370	B73 3d-1	1	1	GRMZM2G059392	31.81
371	B73 3d-1	1	2	GRMZM2G059392	31.74
372	B73 3d-1	1	3	GRMZM2G059392	31.79
373	B73 3d-2	2	1	GRMZM2G059392	31.52
374	B73 3d-2	2	2	GRMZM2G059392	31.61
375	B73 3d-2	2	3	GRMZM2G059392	31.58
376	B73 3d-3	3	1	GRMZM2G059392	32.76
377	B73 3d-3	3	2	GRMZM2G059392	32.78
378	B73 3d-3	3	3	GRMZM2G059392	32.83
379	B73 CK 3d-1	1	1	GAPDH	20.29
380	B73 CK 3d-1	1	2	GAPDH	20.39
381	B73 CK 3d-1	1	3	GAPDH	20.48
382	B73 CK 3d-2	2	1	GAPDH	20.26
383	B73 CK 3d-2	2	2	GAPDH	20.17
384	B73 CK 3d-2	2	3	GAPDH	20.28
385	B73 CK 3d-3	3	1	GAPDH	21.89
386	B73 CK 3d-3	3	2	GAPDH	21.97
387	B73 CK 3d-3	3	3	GAPDH	21.86
388	B73 CK 3d-1	1	1	GRMZM2G059392	27.31
389	B73 CK 3d-1	1	2	GRMZM2G059392	27.36
390	B73 CK 3d-1	1	3	GRMZM2G059392	27.29
391	B73 CK 3d-2	2	1	GRMZM2G059392	27.64
392	B73 CK 3d-2	2	2	GRMZM2G059392	27.69
393	B73 CK 3d-2	2	3	GRMZM2G059392	27.71
394	B73 CK 3d-3	3	1	GRMZM2G059392	27.41
395	B73 CK 3d-3	3	2	GRMZM2G059392	27.5
396	B73 CK 3d-3	3	3	GRMZM2G059392	27.47
397	B73 3d-1	1	1	GAPDH	21.24
398	B73 3d-1	1	2	GAPDH	21.22
399	B73 3d-1	1	3	GAPDH	21.21
400	B73 3d-2	2	1	GAPDH	22.66
401	B73 3d-2	2	2	GAPDH	22.7
402	B73 3d-2	2	3	GAPDH	22.68
403	B73 3d-3	3	1	GAPDH	22.59
404	B73 3d-3	3	2	GAPDH	22.62
405	B73 3d-3	3	3	GAPDH	22.8
406	B73 3d-1	1	1	GRMZM2G144782	32.71
407	B73 3d-1	1	2	GRMZM2G144782	32.67
408	B73 3d-1	1	3	GRMZM2G144782	32.84
409	B73 3d-2	2	1	GRMZM2G144782	32.53
410	B73 3d-2	2	2	GRMZM2G144782	32.61
411	B73 3d-2	2	3	GRMZM2G144782	32.6
412	B73 3d-3	3	1	GRMZM2G144782	31.9
413	B73 3d-3	3	2	GRMZM2G144782	31.69
414	B73 3d-3	3	3	GRMZM2G144782	31.84
415	B73 CK 3d-1	1	1	GAPDH	20.29
416	B73 CK 3d-1	1	2	GAPDH	20.39
417	B73 CK 3d-1	1	3	GAPDH	20.48
418	B73 CK 3d-2	2	1	GAPDH	20.26
419	B73 CK 3d-2	2	2	GAPDH	20.17
420	B73 CK 3d-2	2	3	GAPDH	20.28
421	B73 CK 3d-3	3	1	GAPDH	21.89
422	B73 CK 3d-3	3	2	GAPDH	21.97
423	B73 CK 3d-3	3	3	GAPDH	21.86
424	B73 CK 3d-1	1	1	GRMZM2G144782	31.76
425	B73 CK 3d-1	1	2	GRMZM2G144782	31.74
426	B73 CK 3d-1	1	3	GRMZM2G144782	31.69
427	B73 CK 3d-2	2	1	GRMZM2G144782	31.93
428	B73 CK 3d-2	2	2	GRMZM2G144782	31.91
429	B73 CK 3d-2	2	3	GRMZM2G144782	32.01
430	B73 CK 3d-3	3	1	GRMZM2G144782	31.64
431	B73 CK 3d-3	3	2	GRMZM2G144782	31.69
432	B73 CK 3d-3	3	3	GRMZM2G144782	31.68
